# Supplementary material for: Cyanobacterial Cyclic Peptides Can Disrupt Cytoskeleton Organization in Human Astrocytes—A Contribution to the Understanding of the Systemic Toxicity of Cyanotoxins
Source: Toxins (Basel). 2024 Aug 23;16(9):374. doi: 10.3390/toxins16090374 (PMC11436104; doi:10.3390/toxins16090374)
Supplement: Supplementary file 1 [file toxins-16-00374-s001.zip]

Archive with 1 entries (1 files):
- toxins-3153560-supplementary.pdf
